# Supplementary material for: Improved Food-Processing Techniques to Reduce Isoflavones in Soy-Based Foodstuffs
Source: Foods. 2023 Apr 5;12(7):1540. doi: 10.3390/foods12071540 (PMC10093994; doi:10.3390/foods12071540)
Supplement: Supplementary file 1 [file foods-12-01540-s001.zip]

Archive with 1 entries (1 files):
- foods-2208775-supplementary.pdf
